# Supplementary material for: Novel Synthesis of Dihydroisoxazoles by p-TsOH-Participated 1,3-Dipolar Cycloaddition of Dipolarophiles withα-Nitroketones
Source: Molecules. 2023 Mar 11;28(6):2565. doi: 10.3390/molecules28062565 (PMC10052018; doi:10.3390/molecules28062565)
Supplement: Supplementary file 1 [file molecules-28-02565-s001.zip]

Archive with 1 entries (1 files):
- molecules-2211321-supplementary.pdf
